# Supplementary material for: Sample Size and Geometric Morphometrics Methodology Impact the Evaluation of Morphological Variation
Source: Integr Org Biol. 2024 Jan 22;6(1):obae002. doi: 10.1093/iob/obae002 (PMC10833145; doi:10.1093/iob/obae002)
Supplement: obae002_Supplemental_Files [file obae002_supplemental_files.zip]

Archive with 3 entries (3 files):
- datafiles_code.zip
- supplemental figures.docx
- supplemental tables.xlsx
