# Supplementary material for: Sample Size and Geometric Morphometrics Methodology Impact the Evaluation of Morphological Variation
Source: Integr Org Biol. 2024 Jan 22;6(1):obae002. doi: 10.1093/iob/obae002 (PMC10833145; doi:10.1093/iob/obae002)
Supplement: obae002_Supplemental_Files [file obae002_supplemental_files.zip › supplemental tables.xlsx]

## Sheet: Table S1 - Specimen info
Collection	Specimen Number	Species	Sex	State	County	Collection Year	Decimal Latitude	Decimal Longitude	Vertnet Link
LSUMZ	10555	Lb	F	Louisiana	Washington Parish	1965	30.859	-90.019	http://portal.vertnet.org/o/lsumz/mammals?id=urn-catalog-lsumz-mammals-10555
LSUMZ	10557	Lb	F	Louisiana	East Baton Rouge	1965	30.345	-90.993	http://portal.vertnet.org/o/lsumz/mammals?id=urn-catalog-lsumz-mammals-10557
LSUMZ	10558	Lb	M	Louisiana	Iberville	1965	30.077	-91.299	http://portal.vertnet.org/o/lsumz/mammals?id=urn-catalog-lsumz-mammals-10558
LSUMZ	11143	Lb	M	Louisiana	West Feliciana	1966	30.707	-91.316	http://portal.vertnet.org/o/lsumz/mammals?id=urn-catalog-lsumz-mammals-11143
LSUMZ	11146	Lb	F	Louisiana	East Baton Rouge	1966	30.436	-91.153	http://portal.vertnet.org/o/lsumz/mammals?id=urn-catalog-lsumz-mammals-11146
LSUMZ	11660	Lb	M	Mississippi	Jasper	1966	32.181	-89.3	http://portal.vertnet.org/o/lsumz/mammals?id=urn-catalog-lsumz-mammals-11660
LSUMZ	11661	Lb	M	Mississippi	Smith	1966	32.033	-89.439	http://portal.vertnet.org/o/lsumz/mammals?id=urn-catalog-lsumz-mammals-11661
LSUMZ	11667	Lb	F	Mississippi	Sharkey	1966	32.821	-90.801	http://portal.vertnet.org/o/lsumz/mammals?id=urn-catalog-lsumz-mammals-11667
LSUMZ	11669	Lb	M	Mississippi	Sharkey	1966	32.862	-90.797	http://portal.vertnet.org/o/lsumz/mammals?id=urn-catalog-lsumz-mammals-11669
LSUMZ	11672	Lb	F	Mississippi	Amite	1966	31.349	-91.099	http://portal.vertnet.org/o/lsumz/mammals?id=urn-catalog-lsumz-mammals-11672
LSUMZ	11673	Lb	M	Mississippi	Amite	1966	31.349	-91.099	http://portal.vertnet.org/o/lsumz/mammals?id=urn-catalog-lsumz-mammals-11673
LSUMZ	11674	Lb	F	Mississippi	Amite	1966	31.321	-91.072	http://portal.vertnet.org/o/lsumz/mammals?id=urn-catalog-lsumz-mammals-11674
LSUMZ	11675	Lb	F	Mississippi	Amite	1966	31.321	-91.072	http://portal.vertnet.org/o/lsumz/mammals?id=urn-catalog-lsumz-mammals-11675
LSUMZ	11676	Lb	F	Mississippi	Amite	1966	31.321	-91.072	http://portal.vertnet.org/o/lsumz/mammals?id=urn-catalog-lsumz-mammals-11676
LSUMZ	11677	Lb	F	Mississippi	Amite	1966	31.321	-91.072	http://portal.vertnet.org/o/lsumz/mammals?id=urn-catalog-lsumz-mammals-11677
LSUMZ	11678	Lb	F	Mississippi	Amite	1966	31.321	-91.072	http://portal.vertnet.org/o/lsumz/mammals?id=urn-catalog-lsumz-mammals-11678
LSUMZ	11679	Lb	F	Mississippi	Amite	1966	31.321	-91.072	http://portal.vertnet.org/o/lsumz/mammals?id=urn-catalog-lsumz-mammals-11679
LSUMZ	11680	Lb	M	Mississippi	Amite	1966	31.321	-91.072	http://portal.vertnet.org/o/lsumz/mammals?id=urn-catalog-lsumz-mammals-11680
LSUMZ	11681	Lb	F	Mississippi	Amite	1966	31.321	-91.072	http://portal.vertnet.org/o/lsumz/mammals?id=urn-catalog-lsumz-mammals-11681
LSUMZ	11682	Lb	F	Mississippi	Forrest	1966	31.034	-89.158	http://portal.vertnet.org/o/lsumz/mammals?id=urn-catalog-lsumz-mammals-11682
LSUMZ	11683	Lb	F	Mississippi	Forrest	1966	31.035	-89.163	http://portal.vertnet.org/o/lsumz/mammals?id=urn-catalog-lsumz-mammals-11683
LSUMZ	11687	Lb	M	Louisiana	Claiborne	1966	32.894	-93.002	http://portal.vertnet.org/o/lsumz/mammals?id=urn-catalog-lsumz-mammals-11687
LSUMZ	11689	Lb	F	Louisiana	Claiborne	1966	32.842	-93.056	http://portal.vertnet.org/o/lsumz/mammals?id=urn-catalog-lsumz-mammals-11689
LSUMZ	11690	Lb	F	Louisiana	Claiborne	1966	32.842	-93.056	http://portal.vertnet.org/o/lsumz/mammals?id=urn-catalog-lsumz-mammals-11690
LSUMZ	11691	Lb	F	Louisiana	Claiborne	1966	32.842	-93.056	http://portal.vertnet.org/o/lsumz/mammals?id=urn-catalog-lsumz-mammals-11691
LSUMZ	11692	Lb	F	Louisiana	Claiborne	1966	32.842	-93.056	http://portal.vertnet.org/o/lsumz/mammals?id=urn-catalog-lsumz-mammals-11692
LSUMZ	11693	Lb	F	Louisiana	Claiborne	1966	32.869	-92.882	http://portal.vertnet.org/o/lsumz/mammals?id=urn-catalog-lsumz-mammals-11693
LSUMZ	11694	Lb	M	Louisiana	Claiborne	1966	32.869	-92.882	http://portal.vertnet.org/o/lsumz/mammals?id=urn-catalog-lsumz-mammals-11694
LSUMZ	11695	Lb	M	Louisiana	Claiborne	1966	32.869	-92.882	http://portal.vertnet.org/o/lsumz/mammals?id=urn-catalog-lsumz-mammals-11695
LSUMZ	11696	Lb	M	Louisiana	Claiborne	1966	32.869	-92.882	http://portal.vertnet.org/o/lsumz/mammals?id=urn-catalog-lsumz-mammals-11696
LSUMZ	11698	Lb	F	Louisiana	Ouachita	1966	32.461	-92.061	http://portal.vertnet.org/o/lsumz/mammals?id=urn-catalog-lsumz-mammals-11698
LSUMZ	11700	Lb	F	Louisiana	Ouachita	1966	32.461	-92.061	http://portal.vertnet.org/o/lsumz/mammals?id=urn-catalog-lsumz-mammals-11700
LSUMZ	11702	Lb	F	Louisiana	Ouachita	1966	32.461	-92.061	http://portal.vertnet.org/o/lsumz/mammals?id=urn-catalog-lsumz-mammals-11702
LSUMZ	11704	Lb	M	Louisiana	Ouachita	1966	32.461	-92.061	http://portal.vertnet.org/o/lsumz/mammals?id=urn-catalog-lsumz-mammals-11704
LSUMZ	11706	Lb	F	Louisiana	Franklin	1966	32.245	-91.658	http://portal.vertnet.org/o/lsumz/mammals?id=urn-catalog-lsumz-mammals-11706
LSUMZ	11707	Lb	F	Louisiana	Franklin	1966	32.245	-91.658	http://portal.vertnet.org/o/lsumz/mammals?id=urn-catalog-lsumz-mammals-11707
LSUMZ	11708	Lb	M	Louisiana	Natchitoches	1966	31.76	-93.117	http://portal.vertnet.org/o/lsumz/mammals?id=urn-catalog-lsumz-mammals-11708
LSUMZ	11710	Lb	M	Louisiana	Winn	1966	31.926	-92.776	http://portal.vertnet.org/o/lsumz/mammals?id=urn-catalog-lsumz-mammals-11710
LSUMZ	11711	Lb	F	Louisiana	Concordia	1966	31.63	-91.621	http://portal.vertnet.org/o/lsumz/mammals?id=urn-catalog-lsumz-mammals-11711
LSUMZ	11712	Lb	F	Louisiana	Sabine	1966	31.568	-93.604	http://portal.vertnet.org/o/lsumz/mammals?id=urn-catalog-lsumz-mammals-11712
LSUMZ	11713	Lb	F	Louisiana	Sabine	1966	31.568	-93.604	http://portal.vertnet.org/o/lsumz/mammals?id=urn-catalog-lsumz-mammals-11713
LSUMZ	11714	Lb	F	Louisiana	Sabine	1966	31.568	-93.604	http://portal.vertnet.org/o/lsumz/mammals?id=urn-catalog-lsumz-mammals-11714
LSUMZ	11719	Lb	F	Louisiana	Sabine	1966	31.568	-93.604	http://portal.vertnet.org/o/lsumz/mammals?id=urn-catalog-lsumz-mammals-11719
LSUMZ	11720	Lb	F	Louisiana	West Feliciana	1966	30.8	-91.31	http://portal.vertnet.org/o/lsumz/mammals?id=urn-catalog-lsumz-mammals-11720
LSUMZ	11721	Lb	F	Louisiana	West Feliciana	1966	30.8	-91.31	http://portal.vertnet.org/o/lsumz/mammals?id=urn-catalog-lsumz-mammals-11721
LSUMZ	11722	Lb	F	Louisiana	West Feliciana	1966	30.8	-91.31	http://portal.vertnet.org/o/lsumz/mammals?id=urn-catalog-lsumz-mammals-11722
LSUMZ	11723	Lb	F	Louisiana	West Feliciana	1966	30.8	-91.31	http://portal.vertnet.org/o/lsumz/mammals?id=urn-catalog-lsumz-mammals-11723
LSUMZ	11724	Lb	F	Louisiana	West Feliciana	1966	30.8	-91.31	http://portal.vertnet.org/o/lsumz/mammals?id=urn-catalog-lsumz-mammals-11724
LSUMZ	11725	Lb	F	Louisiana	West Feliciana	1966	30.8	-91.31	http://portal.vertnet.org/o/lsumz/mammals?id=urn-catalog-lsumz-mammals-11725
LSUMZ	11727	Lb	F	Louisiana	West Feliciana	1966	30.8	-91.31	http://portal.vertnet.org/o/lsumz/mammals?id=urn-catalog-lsumz-mammals-11727
LSUMZ	11728	Lb	F	Louisiana	Saint Helena	1966	30.981	-90.759	http://portal.vertnet.org/o/lsumz/mammals?id=urn-catalog-lsumz-mammals-11728
LSUMZ	11729	Lb	F	Louisiana	Saint Helena	1966	30.981	-90.759	http://portal.vertnet.org/o/lsumz/mammals?id=urn-catalog-lsumz-mammals-11729
LSUMZ	11733	Lb	M	Louisiana	Washington Parish	1966	30.97	-89.764	http://portal.vertnet.org/o/lsumz/mammals?id=urn-catalog-lsumz-mammals-11733
LSUMZ	13446	Lb	F	Louisiana	East Baton Rouge	1967	30.39	-91.182	http://portal.vertnet.org/o/lsumz/mammals?id=urn-catalog-lsumz-mammals-13446
LSUMZ	15115	Lb	F	Louisiana	East Baton Rouge	1967	30.393	-91.176	http://portal.vertnet.org/o/lsumz/mammals?id=urn-catalog-lsumz-mammals-15115
LSUMZ	17317	Lb	F	Louisiana	East Baton Rouge	1972	30.445	-91.187	http://portal.vertnet.org/o/lsumz/mammals?id=urn-catalog-lsumz-mammals-17317
LSUMZ	17828	Lb	F	Louisiana	East Baton Rouge	1973	30.445	-91.187	http://portal.vertnet.org/o/lsumz/mammals?id=urn-catalog-lsumz-mammals-17828
LSUMZ	2291	Lb	F	Louisiana	Iberville	1944	30.257	-91.099	http://portal.vertnet.org/o/lsumz/mammals?id=urn-catalog-lsumz-mammals-2291
LSUMZ	23796	Lb	M	Louisiana	West Feliciana	1980	30.704	-91.442	http://portal.vertnet.org/o/lsumz/mammals?id=urn-catalog-lsumz-mammals-23796
LSUMZ	25088	Lb	M	Louisiana	NA	1978	29.536	-91.497	http://portal.vertnet.org/o/lsumz/mammals?id=urn-catalog-lsumz-mammals-25088
LSUMZ	25408	Lb	M	Louisiana	Grant	1981	31.581	-92.549	http://portal.vertnet.org/o/lsumz/mammals?id=urn-catalog-lsumz-mammals-25408
LSUMZ	30029	Lb	M	Louisiana	Saint Landry	1978	30.744	-91.806	http://portal.vertnet.org/o/lsumz/mammals?id=urn-catalog-lsumz-mammals-30029
LSUMZ	30035	Lb	F	Louisiana	Lafayette	1974	30.224	-92.02	http://portal.vertnet.org/o/lsumz/mammals?id=urn-catalog-lsumz-mammals-30035
LSUMZ	30050	Lb	M	Louisiana	Lafayette	1959	30.217	-91.983	http://portal.vertnet.org/o/lsumz/mammals?id=urn-catalog-lsumz-mammals-30050
LSUMZ	30058	Lb	F	Louisiana	Saint Martin	1967	30.125	-91.833	http://portal.vertnet.org/o/lsumz/mammals?id=urn-catalog-lsumz-mammals-30058
LSUMZ	3317	Lb	M	Louisiana	East Baton Rouge	1948	30.371	-91.176	http://portal.vertnet.org/o/lsumz/mammals?id=urn-catalog-lsumz-mammals-3317
LSUMZ	36547	Lb	M	Louisiana	West Feliciana	2005	30.935	-91.499	http://portal.vertnet.org/o/lsumz/mammals?id=urn-catalog-lsumz-mammals-36547
LSUMZ	6157	Lb	M	Louisiana	East Baton Rouge	1950	30.412	-91.183	http://portal.vertnet.org/o/lsumz/mammals?id=urn-catalog-lsumz-mammals-6157
LSUMZ	6483	Lb	M	Louisiana	Jackson	1954	32.436	-92.535	http://portal.vertnet.org/o/lsumz/mammals?id=urn-catalog-lsumz-mammals-6483
LSUMZ	6783	Lb	M	Louisiana	East Baton Rouge	1954	30.414	-91.176	http://portal.vertnet.org/o/lsumz/mammals?id=urn-catalog-lsumz-mammals-6783
LSUMZ	6784	Lb	M	Louisiana	East Feliciana	1955	30.744	-90.969	http://portal.vertnet.org/o/lsumz/mammals?id=urn-catalog-lsumz-mammals-6784
LSUMZ	8731	Lb	F	Louisiana	East Baton Rouge	1961	30.445	-91.187	http://portal.vertnet.org/o/lsumz/mammals?id=urn-catalog-lsumz-mammals-8731
LSUMZ	10559	Ls	F	Louisiana	Saint Helena	1965	30.986	-90.756	http://portal.vertnet.org/o/lsumz/mammals?id=urn-catalog-lsumz-mammals-10559
LSUMZ	11608	Ls	F	Mississippi	Forrest	1966	31.034	-89.158	http://portal.vertnet.org/o/lsumz/mammals?id=urn-catalog-lsumz-mammals-11608
LSUMZ	11609	Ls	F	Mississippi	Forrest	1966	31.034	-89.158	http://portal.vertnet.org/o/lsumz/mammals?id=urn-catalog-lsumz-mammals-11609
LSUMZ	11610	Ls	F	Mississippi	Forrest	1966	31.034	-89.158	http://portal.vertnet.org/o/lsumz/mammals?id=urn-catalog-lsumz-mammals-11610
LSUMZ	11611	Ls	F	Mississippi	Forrest	1966	31.033	-89.201	http://portal.vertnet.org/o/lsumz/mammals?id=urn-catalog-lsumz-mammals-11611
LSUMZ	11613	Ls	F	Louisiana	Natchitoches	1966	31.76	-93.117	http://portal.vertnet.org/o/lsumz/mammals?id=urn-catalog-lsumz-mammals-11613
LSUMZ	11614	Ls	F	Louisiana	Sabine	1966	31.568	-93.734	http://portal.vertnet.org/o/lsumz/mammals?id=urn-catalog-lsumz-mammals-11614
LSUMZ	11615	Ls	F	Louisiana	West Feliciana	1966	30.8	-91.31	http://portal.vertnet.org/o/lsumz/mammals?id=urn-catalog-lsumz-mammals-11615
LSUMZ	11616	Ls	F	Louisiana	West Feliciana	1966	30.8	-91.31	http://portal.vertnet.org/o/lsumz/mammals?id=urn-catalog-lsumz-mammals-11616
LSUMZ	11618	Ls	F	Louisiana	Ascension	1966	30.254	-91.047	http://portal.vertnet.org/o/lsumz/mammals?id=urn-catalog-lsumz-mammals-11618
LSUMZ	1421	Ls	M	Louisiana	Natchitoches	1966	31.567	-93.284	http://portal.vertnet.org/o/lsumz/mammals?id=urn-catalog-lsumz-mammals-1421
LSUMZ	23798	Ls	M	Louisiana	Vernon	1980	31.06	-93.091	http://portal.vertnet.org/o/lsumz/mammals?id=urn-catalog-lsumz-mammals-23798
LSUMZ	2490	Ls	M	Louisiana	Tangipahoa	1947	30.404	-90.412	http://portal.vertnet.org/o/lsumz/mammals?id=urn-catalog-lsumz-mammals-2490
LSUMZ	2491	Ls	M	Louisiana	West Baton Rouge	1947	30.451	-91.378	http://portal.vertnet.org/o/lsumz/mammals?id=urn-catalog-lsumz-mammals-2491
LSUMZ	25409	Ls	M	Louisiana	Grant	1981	31.581	-92.549	http://portal.vertnet.org/o/lsumz/mammals?id=urn-catalog-lsumz-mammals-25409
LSUMZ	3308	Ls	M	Louisiana	Grant	1948	31.701	-92.891	http://portal.vertnet.org/o/lsumz/mammals?id=urn-catalog-lsumz-mammals-3308
LSUMZ	3309	Ls	M	Louisiana	Rapides	1948	31.279	-92.601	http://portal.vertnet.org/o/lsumz/mammals?id=urn-catalog-lsumz-mammals-3309
LSUMZ	3680	Ls	F	Louisiana	Rapides	1950	31.322	-92.434	http://portal.vertnet.org/o/lsumz/mammals?id=urn-catalog-lsumz-mammals-3680
LSUMZ	6158	Ls	F	Louisiana	East Baton Rouge	1950	30.444	-91.111	http://portal.vertnet.org/o/lsumz/mammals?id=urn-catalog-lsumz-mammals-6158
LSUMZ	6788	Ls	M	Louisiana	East Baton Rouge	1955	30.34	-91.176	http://portal.vertnet.org/o/lsumz/mammals?id=urn-catalog-lsumz-mammals-6788
LSUMZ	7876	Ls	M	Louisiana	Washington Parish	1957	30.791	-89.848	http://portal.vertnet.org/o/lsumz/mammals?id=urn-catalog-lsumz-mammals-7876
LSUMZ	9232	Ls	M	Louisiana	Washington Parish	1963	30.97	-89.764	http://portal.vertnet.org/o/lsumz/mammals?id=urn-catalog-lsumz-mammals-9232
LSUMZ	10238	Nh	M	Louisiana	Rapides	1964	31.389	-92.355	http://portal.vertnet.org/o/lsumz/mammals?id=urn-catalog-lsumz-mammals-10238
LSUMZ	10562	Nh	F	Louisiana	Saint Landry	1965	30.658	-91.997	http://portal.vertnet.org/o/lsumz/mammals?id=urn-catalog-lsumz-mammals-10562
LSUMZ	10564	Nh	M	Louisiana	Saint Landry	1965	30.658	-91.997	http://portal.vertnet.org/o/lsumz/mammals?id=urn-catalog-lsumz-mammals-10564
LSUMZ	10565	Nh	M	Louisiana	Saint Landry	1965	30.658	-91.997	http://portal.vertnet.org/o/lsumz/mammals?id=urn-catalog-lsumz-mammals-10565
LSUMZ	10566	Nh	M	Louisiana	Saint Landry	1965	30.658	-91.997	http://portal.vertnet.org/o/lsumz/mammals?id=urn-catalog-lsumz-mammals-10566
LSUMZ	10568	Nh	F	Louisiana	Saint Landry	1965	30.658	-91.997	http://portal.vertnet.org/o/lsumz/mammals?id=urn-catalog-lsumz-mammals-10568
LSUMZ	17387	Nh	F	Louisiana	Vernon	1972	31.185	-93.016	http://portal.vertnet.org/o/lsumz/mammals?id=urn-catalog-lsumz-mammals-17387
LSUMZ	11767	Nh	M	Mississippi	Amite	1966	31.321	-91.072	http://portal.vertnet.org/o/lsumz/mammals?id=urn-catalog-lsumz-mammals-11767
LSUMZ	11770	Nh	M	Mississippi	Benton	1966	34.646	-89.297	http://portal.vertnet.org/o/lsumz/mammals?id=urn-catalog-lsumz-mammals-11770
LSUMZ	11771	Nh	M	Mississippi	Benton	1966	34.646	-89.297	http://portal.vertnet.org/o/lsumz/mammals?id=urn-catalog-lsumz-mammals-11771
LSUMZ	11772	Nh	M	Mississippi	Forrest	1966	31.033	-89.201	http://portal.vertnet.org/o/lsumz/mammals?id=urn-catalog-lsumz-mammals-11772
LSUMZ	11774	Nh	F	Mississippi	Forrest	1966	31.033	-89.201	http://portal.vertnet.org/o/lsumz/mammals?id=urn-catalog-lsumz-mammals-11774
LSUMZ	11782	Nh	M	Louisiana	Webster	1966	NA	NA	http://portal.vertnet.org/o/lsumz/mammals?id=urn-catalog-lsumz-mammals-11782
LSUMZ	11784	Nh	F	Louisiana	Webster	1966	NA	NA	http://portal.vertnet.org/o/lsumz/mammals?id=urn-catalog-lsumz-mammals-11784
LSUMZ	11788	Nh	M	Louisiana	Ouachita	1966	32.461	-92.061	http://portal.vertnet.org/o/lsumz/mammals?id=urn-catalog-lsumz-mammals-11788
LSUMZ	11791	Nh	M	Louisiana	Franklin	1966	32.245	-91.658	http://portal.vertnet.org/o/lsumz/mammals?id=urn-catalog-lsumz-mammals-11791
LSUMZ	11792	Nh	F	Louisiana	Franklin	1966	32.245	-91.658	http://portal.vertnet.org/o/lsumz/mammals?id=urn-catalog-lsumz-mammals-11792
LSUMZ	11793	Nh	F	Louisiana	Franklin	1966	32.245	-91.658	http://portal.vertnet.org/o/lsumz/mammals?id=urn-catalog-lsumz-mammals-11793
LSUMZ	11794	Nh	F	Louisiana	Franklin	1966	32.245	-91.658	http://portal.vertnet.org/o/lsumz/mammals?id=urn-catalog-lsumz-mammals-11794
LSUMZ	11796	Nh	F	Louisiana	Tensas	1966	31.918	-91.233	http://portal.vertnet.org/o/lsumz/mammals?id=urn-catalog-lsumz-mammals-11796
LSUMZ	11798	Nh	F	Louisiana	Natchitoches	1966	31.76	-93.117	http://portal.vertnet.org/o/lsumz/mammals?id=urn-catalog-lsumz-mammals-11798
LSUMZ	11799	Nh	F	Louisiana	Winn	1966	31.926	-92.776	http://portal.vertnet.org/o/lsumz/mammals?id=urn-catalog-lsumz-mammals-11799
LSUMZ	11800	Nh	M	Louisiana	Winn	1966	31.926	-92.776	http://portal.vertnet.org/o/lsumz/mammals?id=urn-catalog-lsumz-mammals-11800
LSUMZ	11815	Nh	M	Louisiana	Sabine	1966	31.568	-93.604	http://portal.vertnet.org/o/lsumz/mammals?id=urn-catalog-lsumz-mammals-11815
LSUMZ	11816	Nh	M	Louisiana	Sabine	1966	31.568	-93.604	http://portal.vertnet.org/o/lsumz/mammals?id=urn-catalog-lsumz-mammals-11816
LSUMZ	11817	Nh	M	Louisiana	Sabine	1966	31.568	-93.604	http://portal.vertnet.org/o/lsumz/mammals?id=urn-catalog-lsumz-mammals-11817
LSUMZ	11819	Nh	M	Louisiana	West Feliciana	1966	30.8	-91.31	http://portal.vertnet.org/o/lsumz/mammals?id=urn-catalog-lsumz-mammals-11819
LSUMZ	11820	Nh	F	Louisiana	West Feliciana	1966	30.8	-91.31	http://portal.vertnet.org/o/lsumz/mammals?id=urn-catalog-lsumz-mammals-11820
LSUMZ	11821	Nh	F	Louisiana	West Feliciana	1966	30.8	-91.31	http://portal.vertnet.org/o/lsumz/mammals?id=urn-catalog-lsumz-mammals-11821
LSUMZ	11825	Nh	F	Louisiana	Saint Helena	1966	30.981	-90.759	http://portal.vertnet.org/o/lsumz/mammals?id=urn-catalog-lsumz-mammals-11825
LSUMZ	11826	Nh	F	Louisiana	Saint Helena	1966	30.981	-90.759	http://portal.vertnet.org/o/lsumz/mammals?id=urn-catalog-lsumz-mammals-11826
LSUMZ	11831	Nh	F	Louisiana	Saint Tammany	1966	30.475	-90.101	http://portal.vertnet.org/o/lsumz/mammals?id=urn-catalog-lsumz-mammals-11831
LSUMZ	1422	Nh	M	Louisiana	Natchitoches	1939	31.69	-93.304	http://portal.vertnet.org/o/lsumz/mammals?id=urn-catalog-lsumz-mammals-1422
LSUMZ	1668	Nh	F	Louisiana	Natchitoches	1939	31.69	-93.304	http://portal.vertnet.org/o/lsumz/mammals?id=urn-catalog-lsumz-mammals-1668
LSUMZ	1669	Nh	M	Louisiana	Natchitoches	1939	31.69	-93.304	http://portal.vertnet.org/o/lsumz/mammals?id=urn-catalog-lsumz-mammals-1669
LSUMZ	1670	Nh	M	Louisiana	Natchitoches	1939	31.69	-93.304	http://portal.vertnet.org/o/lsumz/mammals?id=urn-catalog-lsumz-mammals-1670
LSUMZ	1693	Nh	F	Louisiana	Natchitoches	1940	31.653	-93.202	http://portal.vertnet.org/o/lsumz/mammals?id=urn-catalog-lsumz-mammals-1693
LSUMZ	1700	Nh	F	Louisiana	Natchitoches	1940	31.653	-93.202	http://portal.vertnet.org/o/lsumz/mammals?id=urn-catalog-lsumz-mammals-1700
LSUMZ	17389	Nh	F	Louisiana	Vernon	1972	31.185	-93.016	http://portal.vertnet.org/o/lsumz/mammals?id=urn-catalog-lsumz-mammals-17389
LSUMZ	17390	Nh	F	Louisiana	Vernon	1972	31.185	-93.016	http://portal.vertnet.org/o/lsumz/mammals?id=urn-catalog-lsumz-mammals-17390
LSUMZ	17391	Nh	F	Louisiana	Vernon	1972	31.185	-93.016	http://portal.vertnet.org/o/lsumz/mammals?id=urn-catalog-lsumz-mammals-17391
LSUMZ	17393	Nh	F	Louisiana	Vernon	1972	31.185	-93.016	http://portal.vertnet.org/o/lsumz/mammals?id=urn-catalog-lsumz-mammals-17393
LSUMZ	18003	Nh	M	Louisiana	Rapides	1973	31.371	-92.375	http://portal.vertnet.org/o/lsumz/mammals?id=urn-catalog-lsumz-mammals-18003
LSUMZ	19796	Nh	M	Mississippi	Franklin	1975	31.414	-90.973	http://portal.vertnet.org/o/lsumz/mammals?id=urn-catalog-lsumz-mammals-19796
LSUMZ	30038	Nh	M	Louisiana	Saint Landry	1978	30.744	-91.806	http://portal.vertnet.org/o/lsumz/mammals?id=urn-catalog-lsumz-mammals-30038
LSUMZ	36550	Nh	M	Louisiana	West Feliciana	2005	30.935	-91.499	http://portal.vertnet.org/o/lsumz/mammals?id=urn-catalog-lsumz-mammals-36550
LSUMZ	36552	Nh	M	Louisiana	West Feliciana	2005	30.935	-91.499	http://portal.vertnet.org/o/lsumz/mammals?id=urn-catalog-lsumz-mammals-36552
LSUMZ	36553	Nh	F	Louisiana	West Feliciana	2005	30.935	-91.499	http://portal.vertnet.org/o/lsumz/mammals?id=urn-catalog-lsumz-mammals-36553
LSUMZ	3676	Nh	M	Louisiana	Washington Parish	1949	30.646	-89.848	http://portal.vertnet.org/o/lsumz/mammals?id=urn-catalog-lsumz-mammals-3676
LSUMZ	3678	Nh	M	Louisiana	Rapides	1950	31.322	-92.434	http://portal.vertnet.org/o/lsumz/mammals?id=urn-catalog-lsumz-mammals-3678
LSUMZ	10570	Nh	M	Louisiana	East Baton Rouge	1965	30.345	-90.993	http://portal.vertnet.org/o/lsumz/mammals?id=urn-catalog-lsumz-mammals-10570
LSUMZ	10572	Nh	F	Louisiana	East Baton Rouge	1965	30.514	-91.057	http://portal.vertnet.org/o/lsumz/mammals?id=urn-catalog-lsumz-mammals-10572
LSUMZ	10573	Nh	F	Louisiana	East Baton Rouge	1965	30.514	-91.057	http://portal.vertnet.org/o/lsumz/mammals?id=urn-catalog-lsumz-mammals-10573
LSUMZ	10574	Nh	F	Louisiana	East Baton Rouge	1965	30.514	-91.057	http://portal.vertnet.org/o/lsumz/mammals?id=urn-catalog-lsumz-mammals-10574
LSUMZ	11151	Nh	F	Louisiana	Claiborne	1966	32.913	-92.829	http://portal.vertnet.org/o/lsumz/mammals?id=urn-catalog-lsumz-mammals-11151
LSUMZ	11152	Nh	F	Louisiana	Claiborne	1966	32.913	-92.829	http://portal.vertnet.org/o/lsumz/mammals?id=urn-catalog-lsumz-mammals-11152
LSUMZ	11153	Nh	F	Louisiana	Claiborne	1966	32.913	-92.829	http://portal.vertnet.org/o/lsumz/mammals?id=urn-catalog-lsumz-mammals-11153
LSUMZ	11155	Nh	M	Louisiana	East Baton Rouge	1966	30.345	-90.993	http://portal.vertnet.org/o/lsumz/mammals?id=urn-catalog-lsumz-mammals-11155
LSUMZ	11786	Nh	M	Louisiana	Claiborne	1966	32.792	-93.114	http://portal.vertnet.org/o/lsumz/mammals?id=urn-catalog-lsumz-mammals-11786
LSUMZ	11787	Nh	F	Louisiana	Claiborne	1966	32.792	-93.114	http://portal.vertnet.org/o/lsumz/mammals?id=urn-catalog-lsumz-mammals-11787
LSUMZ	11802	Nh	F	Louisiana	Concordia	1966	31.63	-91.621	http://portal.vertnet.org/o/lsumz/mammals?id=urn-catalog-lsumz-mammals-11802
LSUMZ	11803	Nh	F	Louisiana	Concordia	1966	31.63	-91.621	http://portal.vertnet.org/o/lsumz/mammals?id=urn-catalog-lsumz-mammals-11803
LSUMZ	11804	Nh	M	Louisiana	Concordia	1966	31.63	-91.621	http://portal.vertnet.org/o/lsumz/mammals?id=urn-catalog-lsumz-mammals-11804
LSUMZ	11805	Nh	M	Louisiana	Concordia	1966	31.63	-91.621	http://portal.vertnet.org/o/lsumz/mammals?id=urn-catalog-lsumz-mammals-11805
LSUMZ	11806	Nh	M	Louisiana	Concordia	1966	31.63	-91.621	http://portal.vertnet.org/o/lsumz/mammals?id=urn-catalog-lsumz-mammals-11806
LSUMZ	11807	Nh	M	Louisiana	Concordia	1966	31.63	-91.621	http://portal.vertnet.org/o/lsumz/mammals?id=urn-catalog-lsumz-mammals-11807
LSUMZ	11809	Nh	F	Louisiana	Concordia	1966	31.63	-91.621	http://portal.vertnet.org/o/lsumz/mammals?id=urn-catalog-lsumz-mammals-11809
LSUMZ	11810	Nh	F	Louisiana	Concordia	1966	31.63	-91.621	http://portal.vertnet.org/o/lsumz/mammals?id=urn-catalog-lsumz-mammals-11810
LSUMZ	11812	Nh	M	Louisiana	Concordia	1966	31.63	-91.621	http://portal.vertnet.org/o/lsumz/mammals?id=urn-catalog-lsumz-mammals-11812
LSUMZ	11813	Nh	F	Louisiana	Concordia	1966	31.63	-91.621	http://portal.vertnet.org/o/lsumz/mammals?id=urn-catalog-lsumz-mammals-11813
LSUMZ	11814	Nh	M	Louisiana	Concordia	1966	31.63	-91.621	http://portal.vertnet.org/o/lsumz/mammals?id=urn-catalog-lsumz-mammals-11814
LSUMZ	11829	Nh	F	Louisiana	East Baton Rouge	1966	30.34	-91.176	http://portal.vertnet.org/o/lsumz/mammals?id=urn-catalog-lsumz-mammals-11829
LSUMZ	11830	Nh	F	Louisiana	East Baton Rouge	1966	30.34	-91.176	http://portal.vertnet.org/o/lsumz/mammals?id=urn-catalog-lsumz-mammals-11830
LSUMZ	11832	Nh	M	Louisiana	East Baton Rouge	1966	30.34	-91.176	http://portal.vertnet.org/o/lsumz/mammals?id=urn-catalog-lsumz-mammals-11832
LSUMZ	13441	Nh	M	Louisiana	Ascension	1966	30.254	-91.047	http://portal.vertnet.org/o/lsumz/mammals?id=urn-catalog-lsumz-mammals-13441
LSUMZ	17810	Nh	F	Louisiana	Caddo	1973	32.597	-93.834	http://portal.vertnet.org/o/lsumz/mammals?id=urn-catalog-lsumz-mammals-17810
LSUMZ	19797	Nh	M	Louisiana	East Baton Rouge	1975	30.504	-91.097	http://portal.vertnet.org/o/lsumz/mammals?id=urn-catalog-lsumz-mammals-19797
LSUMZ	19798	Nh	M	Louisiana	East Baton Rouge	1975	30.513	-91.055	http://portal.vertnet.org/o/lsumz/mammals?id=urn-catalog-lsumz-mammals-19798
LSUMZ	19800	Nh	M	Louisiana	East Baton Rouge	1975	30.533	-91.028	http://portal.vertnet.org/o/lsumz/mammals?id=urn-catalog-lsumz-mammals-19800
LSUMZ	19801	Nh	M	Louisiana	East Baton Rouge	1975	30.533	-91.028	http://portal.vertnet.org/o/lsumz/mammals?id=urn-catalog-lsumz-mammals-19801
LSUMZ	3318	Nh	M	Louisiana	East Baton Rouge	1949	30.34	-91.176	http://portal.vertnet.org/o/lsumz/mammals?id=urn-catalog-lsumz-mammals-3318

## Sheet: Table S2 - LandmarkDefs
Cranium (lateral view)
Landmark	Description
1	Front of rostrum above incisor
2	Rostral to alveolus for canine
3	Rostral to alveolus for caniniform premolar
4	Caudal to alveolus for caniniform premolar
5	Caudal to molar tooth row
6	Rostral apex of orbital region
7	Caudal end of zygomatic arch
8	Tip of retroarticular process
9	Rostral apex of external acoustic meatus
10	Caudal apex of external acoustic meatus
11	Ventral margin of occipital condyle
12	Dorsal margin of occipital condyle
13	Lateral expansion over cochlea
14	Tip of paroccipital process
SL-1	Curve defining dorsal curve of skull (from LM 1 to LM 13) (15 total)
Cranium (ventral view)
Landmark	Description
1	Rostralmost palate at midline
2	Middle of incisor on rostral surface
3	Rostral canine at midline of tooth row
4	Caudal canine at midline of tooth row
5	Medial point of paracone on premolar
6	Medial point of metacone on molar 1
7	Medial point of metacone on molar 2
8	Caudal aspect of palate at midline
9	Point where inner curve of zygomatic arch meets lateral aspect of toothrow
10	Point where inner curve of zygomatic arch meets glenoid
11	Lateralmost aspect of jaw articulation joint
12	Rostralmost point of jaw articulation joint
13	Medialmost point of jaw articulation joint
14	Midline of retroarticular process
15	Caudal aspect of occipital condyle
16	Foramen magnum at midline
17	Tip of palatal process
18	Caudal tip of paroccipital process
19	Apex of bilateral expansion of basicranium
SL-1	Curve defining inner curvature of zygomatic arch (LM 9 to LM 10) (6 total)
Mandible
1	Rostralmost point on mandible at base of incisor
2	Rostral canine on toothrow
3	Caudal canine on toothrow
4	Caudal to second premolar on toothrow
5	Caudal to first molar on toothrow
6	Caudal to second molar on toothrow
7	Caudal to third molar on toothrow
8	Apex of coronoid process
9	Apex of articular process
10	Apex of angular process
SL-1	Curve between coronoid and articular processes (LM 8 to 9) (6 total)
SL-2	Curve between articular and angular process (LM 9 to 10) (6 total)
SL-3	Ventral curve of mandible (LM 10 to 1) (18 total)

## Sheet: Table S3 - Centroid size
Pairwise comparisons of centroid size for sample size bins (10, 25, 50, 75%) and 100% of the sample for each data subset (lateral cranium, ventral cranium, lateral mandible), for 1000 iterations.
L. borealis Lateral Cranial View						L. borealis Ventral Cranial View						L. borealis Lateral Mandible View
	diff	lwr	upr	p adj			diff	lwr	upr	p adj			diff	lwr	upr	p adj
25-10	0.000569763	-0.00159936	0.00273888	0.952725		25-10	-7.25612e-05	-0.00190306	0.00175794	0.999969		25-10	0.000259376	-0.00228239	0.00280114	0.998686
50-10	0.000882173	-0.00128694	0.00305129	0.801477		50-10	3.22416e-05	-0.00179826	0.00186274	0.999999		50-10	0.000764969	-0.0017768	0.00330673	0.924168
75-10	0.000926405	-0.00124271	0.00309552	0.771145		75-10	-0.000162356	-0.00199286	0.00166815	0.999243		75-10	0.000748021	-0.00179374	0.00328979	0.929751
100-10	0.00145861	-0.000710506	0.00362773	0.353431		100-10	0.00026926	-0.00156124	0.00209976	0.994541		100-10	0.00119543	-0.00134633	0.0037372	0.701519
50-25	0.000312411	-0.00185671	0.00248153	0.994967		50-25	0.000104803	-0.0017257	0.0019353	0.999866		50-25	0.000505592	-0.00203617	0.00304736	0.98283
75-25	0.000356642	-0.00181248	0.00252576	0.991634		75-25	-8.97945e-05	-0.0019203	0.00174071	0.999928		75-25	0.000488645	-0.00205312	0.00303041	0.984885
100-25	0.000888849	-0.00128027	0.00305797	0.797018		100-25	0.000341821	-0.00148868	0.00217232	0.986449		100-25	0.000936057	-0.00160571	0.00347782	0.85322
75-50	4.42316e-05	-0.00212489	0.00221335	0.999998		75-50	-0.000194597	-0.0020251	0.0016359	0.998457		75-50	-1.69472e-05	-0.00255871	0.00252482	1
100-50	0.000576438	-0.00159268	0.00274556	0.950738		100-50	0.000237018	-0.00159348	0.00206752	0.996667		100-50	0.000430465	-0.0021113	0.00297223	0.990636
100-75	0.000532207	-0.00163691	0.00270132	0.962932		100-75	0.000431616	-0.00139889	0.00226212	0.96789		100-75	0.000447412	-0.00209435	0.00298918	0.989158
N. humeralis Lateral Cranial View						N. humeralis Ventral Cranial View						N. humeralis Lateral Mandible View
	diff	lwr	upr	p adj			diff	lwr	upr	p adj			diff	lwr	upr	p adj
25-10	0.000947031	-0.000688103	0.00258217	0.510047		25-10	0.000944112	-0.000395408	0.00228363	0.304958		25-10	0.0009897	-0.000656483	0.00263588	0.471387
50-10	0.000244413	-0.00139072	0.00187955	0.994193		50-10	0.00068184	-0.000657679	0.00202136	0.634794		50-10	0.000575026	-0.00107116	0.00222121	0.875852
75-10	0.00014086	-0.00149427	0.00177599	0.999325		75-10	0.000542138	-0.000797381	0.00188166	0.80431		75-10	0.000361763	-0.00128442	0.00200795	0.975167
100-10	-9.06645e-05	-0.0017258	0.00154447	0.999882		100-10	0.000375578	-0.000963942	0.0017151	0.940563		100-10	0.000183326	-0.00146286	0.00182951	0.998148
50-25	-0.000702618	-0.00233775	0.000932516	0.767131		50-25	-0.000262272	-0.00160179	0.00107725	0.983814		50-25	-0.000414674	-0.00206086	0.00123151	0.959264
75-25	-0.000806171	-0.00244131	0.000828964	0.662724		75-25	-0.000401974	-0.00174149	0.000937546	0.924912		75-25	-0.000627938	-0.00227412	0.00101825	0.836327
100-25	-0.0010377	-0.00267283	0.000597439	0.414422		100-25	-0.000568534	-0.00190805	0.000770985	0.775199		100-25	-0.000806375	-0.00245256	0.000839808	0.668234
75-50	-0.000103553	-0.00173869	0.00153158	0.999801		75-50	-0.000139702	-0.00147922	0.00119982	0.998568		75-50	-0.000213263	-0.00185945	0.00143292	0.99666
100-50	-0.000335077	-0.00197021	0.00130006	0.980818		100-50	-0.000306262	-0.00164578	0.00103326	0.971293		100-50	-0.000391701	-0.00203788	0.00125448	0.966815
100-75	-0.000231525	-0.00186666	0.00140361	0.995287		100-75	-0.00016656	-0.00150608	0.00117296	0.997152		100-75	-0.000178437	-0.00182462	0.00146775	0.998334

## Sheet: Table S4 - Mean Shape Distance
Pairwise comparisons of mean shape distance from true mean shape for sample size bins (10, 25, 50, 75%) for each data subset (lateral cranium, ventral cranium, lateral mandible), for 1000 iterations.
L. borealis Lateral Cranial View						L. borealis Ventral Cranial View						L. borealis Lateral Mandible View
	diff lwr upr p adj	lwr	upr	p adj			diff lwr upr p adj	lwr	upr	p adj			diff lwr upr p adj	lwr	upr	p adj
10:25	0.00590575	0.00625018	0.00556131	<2.2e-10		10:25	0.00472394	0.00488424	0.00456363	<2.2e-10		10:25	0.00577325	0.00602066	0.00552584	<2.2e-10
10:50	0.00954858	0.00989302	0.00920415	<2.2e-10		10:50	0.00751563	0.00767594	0.00735533	<2.2e-10		10:50	0.00924	0.0114677	0.0109729	<2.2e-10
10:75	0.0116986	0.012043	0.0113541	<2.2e-10		10:75	0.00908714	0.00924745	0.00892683	<2.2e-10		10:75	0.0112203	0.0114677	0.0109729	<2.2e-10
10:100	0.01456	0.0149045	0.0142156	<2.2e-10		10:100	0.0114032	0.0115635	0.0112429	<2.2e-10		10:100	0.0139531	0.0142005	0.0137057	<2.2e-10
25:50	0.00364284	0.00398727	0.0032984	<2.2e-10		25:50	0.00279169	0.002952	0.00263139	<2.2e-10		25:50	0.00346675	0.00371416	0.00321934	<2.2e-10
25:75	0.00579282	0.00613726	0.00544839	<2.2e-10		25:75	0.0043632	0.00452351	0.0042029	<2.2e-10		25:75	0.00544705	0.00569446	0.00519963	<2.2e-10
25:100	0.00865428	0.00899871	0.00830984	<2.2e-10		25:100	0.00667926	0.00683957	0.00651896	<2.2e-10		25:100	0.00817987	0.00842728	0.00793246	<2.2e-10
50:75	0.00214999	0.00249442	0.00180555	<2.2e-10		50:75	0.00157151	0.00173182	0.0014112	<2.2e-10		50:75	0.00198029	0.00222771	0.00173288	<2.2e-10
50:100	0.00501144	0.00535587	0.00466701	<2.2e-10		50:100	0.00388757	0.00404788	0.00372726	<2.2e-10		50:100	0.00471312	0.00496053	0.00446571	<2.2e-10
75:100	0.00286145	0.00320589	0.00251702	<2.2e-10		75:100	0.00231606	0.00247637	0.00215575	<2.2e-10		75:100	0.00273283	0.00298024	0.00248541	<2.2e-10
N. humeralis Lateral Cranial View						N. humeralis Ventral Cranial View						N. humeralis Lateral Mandible View
	diff lwr upr p adj	lwr	upr	p adj			diff lwr upr p adj	lwr	upr	p adj			diff lwr upr p adj	lwr	upr	p adj
10:25	0.00455079	0.00474557	0.00435602	<2.2e-10		10:25	0.00414699	0.00426848	0.00402549	<2.2e-10		10:25	0.00513628	0.00534536	0.0049272	<2.2e-10
10:50	0.00717968	0.00737446	0.0069849	<2.2e-10		10:50	0.00657061	0.0066921	0.00644911	<2.2e-10		10:50	0.00833415	0.00854322	0.00812508	<2.2e-10
10:75	0.0086956	0.00889038	0.00850082	<2.2e-10		10:75	0.00795873	0.00808023	0.00783724	<2.2e-10		10:75	0.010236	0.0104451	0.010027	<2.2e-10
10:100	0.0108067	0.0110014	0.0106119	<2.2e-10		10:100	0.00988189	0.0100034	0.0097604	<2.2e-10		10:100	0.0128064	0.0130154	0.0125973	<2.2e-10
25:50	0.00262889	0.00282367	0.00243411	<2.2e-10		25:50	0.00242362	0.00254511	0.00230212	<2.2e-10		25:50	0.00319787	0.00340695	0.00298879	<2.2e-10
25:75	0.0041448	0.00433958	0.00395002	<2.2e-10		25:75	0.00381175	0.00393324	0.00369025	<2.2e-10		25:75	0.00509976	0.00530883	0.00489068	<2.2e-10
25:100	0.00625587	0.00645065	0.00606109	<2.2e-10		25:100	0.00573491	0.0058564	0.00561341	<2.2e-10		25:100	0.00767008	0.00787915	0.007461	<2.2e-10
50:75	0.00151591	0.00171069	0.00132113	<2.2e-10		50:75	0.00138813	0.00150962	0.00126663	<2.2e-10		50:75	0.00190189	0.00211096	0.00169281	<2.2e-10
50:100	0.00362698	0.00382176	0.0034322	<2.2e-10		50:100	0.00331129	0.00343278	0.00318979	<2.2e-10		50:100	0.0044722	0.00468128	0.00426313	<2.2e-10
75:100	0.00211107	0.00230585	0.00191629	<2.2e-10		75:100	0.00192316	0.00204465	0.00180166	<2.2e-10		75:100	0.00257032	0.00277939	0.00236124	<2.2e-10

## Sheet: Table S5 - Mean Shape Variance
Pairwise comparisons of mean shape variance around the true mean shape for sample size bins (10, 25, 50, 75%) for each data subset (lateral cranium, ventral cranium, lateral mandible), for 1000 iterations.
L. borealis Lateral Cranial View						L. borealis Ventral Cranial View						L. borealis Lateral Mandible View
	d	UCL (95%)	Z	p			d	UCL (95%)	Z	Pr > d			d	UCL (95%)	Z	Pr > d
10:75	0.000227034	1.09546e-05	11.8168	0.001		10:75	0.000129932	5.04566e-06	12.252	0.001		10:75	0.000196405	8.53356e-06	12.3088	0.001
10:50	0.000207936	1.05801e-05	11.172	0.001		10:50	0.000119909	4.96067e-06	12.5769	0.001		10:50	0.000180855	8.38069e-06	11.317	0.001
10:25	0.000152163	1.02049e-05	10.2015	0.001		10:25	8.90925e-05	5.0575e-06	10.6648	0.001		10:25	0.000133503	8.32978e-06	10.711	0.001
10:100	0.000236278	1.07345e-05	11.6385	0.001		10:100	0.000135437	4.82145e-06	12.8404	0.001		10:100	0.000204368	8.3589e-06	12.3573	0.001
75:50	1.90978e-05	1.09677e-05	2.62029	0.004		75:50	1.00228e-05	5.19499e-06	2.86308	0.001		75:50	1.555e-05	8.54533e-06	2.91878	0.001
75:25	7.48711e-05	1.00931e-05	7.33831	0.001		75:25	4.08391e-05	4.83953e-06	8.07071	0.001		75:25	6.29026e-05	8.27079e-06	7.49492	0.001
75:100	9.24425e-06	1.11203e-05	1.259	0.105		75:100	5.50555e-06	4.81989e-06	1.81197	0.029		75:100	7.9629e-06	8.3262e-06	1.49065	0.065
50:25	5.57733e-05	1.07982e-05	5.84921	0.001		50:25	3.08163e-05	4.99404e-06	6.71007	0.001		50:25	4.73526e-05	8.63328e-06	5.97907	0.001
50:100	2.83421e-05	1.13925e-05	3.60059	0.001		50:100	1.55284e-05	5.15754e-06	4.00674	0.001		50:100	2.35129e-05	8.76006e-06	3.75967	0.001
25:100	8.41154e-05	1.05347e-05	7.56983	0.001		25:100	4.63446e-05	4.81518e-06	7.7609	0.001		25:100	7.08655e-05	8.64513e-06	7.05174	0.001
N. humeralis Lateral Cranial View						N. humeralis Ventral Cranial View						N. humeralis Lateral Mandible View
	d	UCL (95%)	Z	Pr > d			d	UCL (95%)	Z	Pr > d			d	UCL (95%)	Z	Pr > d
10:75	0.000119688	4.87226e-06	12.8473	0.001		10:75	9.59338e-05	3.66711e-06	12.9812	0.001		10:75	0.0001643	6.51322e-06	12.3589	0.001
10:50	0.000110301	4.78062e-06	11.5316	0.001		10:50	8.84271e-05	3.45059e-06	12.1721	0.001		10:50	0.00015017	6.60962e-06	11.8116	0.001
10:25	8.25197e-05	5.05685e-06	9.68905	0.001		10:25	6.58486e-05	3.60121e-06	10.9218	0.001		10:25	0.000109175	6.74507e-06	10.5355	0.001
10:100	0.000124484	5.15357e-06	12.0448	0.001		10:100	9.97533e-05	3.5383e-06	13.8284	0.001		10:100	0.000171287	6.73379e-06	12.2143	0.001
75:50	9.38688e-06	5.11513e-06	2.81771	0.001		75:50	7.50669e-06	3.76567e-06	3.11117	0.001		75:50	1.41296e-05	6.74e-06	3.11368	0.001
75:25	3.71682e-05	5.05522e-06	6.69756	0.001		75:25	3.00852e-05	3.58294e-06	8.03334	0.001		75:25	5.51253e-05	6.5483e-06	7.40335	0.001
75:100	4.79604e-06	5.21619e-06	1.50279	0.061		75:100	3.81955e-06	3.67239e-06	1.68279	0.044		75:100	6.98723e-06	6.78944e-06	1.68999	0.044
50:25	2.77813e-05	5.06791e-06	6.19302	0.001		50:25	2.25785e-05	3.58076e-06	6.34815	0.001		50:25	4.09957e-05	6.43061e-06	6.59904	0.001
50:100	1.41829e-05	4.86531e-06	4.00704	0.001		50:100	1.13262e-05	3.59124e-06	4.00272	0.001		50:100	2.11168e-05	6.33343e-06	4.30426	0.001
25:100	4.19642e-05	4.81168e-06	7.76385	0.001		25:100	3.39047e-05	3.47182e-06	7.78152	0.001		25:100	6.21125e-05	6.46877e-06	7.59022	0.001

## Sheet: Table S6 - PLS Comparisons
Tests for associations between different views for L. borealis (left) and N. humeralis (right) using partial least squares analyses.
Reported data include the rPLS correlation coefficient, effect size, and the associated p-value based on 1000 permutations. Additionally, total disparity for each view is reported for both taxa.
Lasiurus borealis			Nycticeius humeralis
Lateral Cranial View ~ Ventral Cranial View			Lateral Cranial View ~ Ventral Cranial View
r-PLS	0.477		r-PLS	0.597
Effect Size	-0.0859		Effect Size	2.6867
p-value	0.523		p-value	0.004
Lateral Cranial View ~ Mandible View			Lateral Cranial View ~ Mandible View
r-PLS	0.388		r-PLS	0.453
Effect Size	-0.7319		Effect Size	1.0255
p-value	0.767		p-value	0.155
Ventral Cranial View ~ Mandible View			Ventral Cranial View ~ Mandible View
r-PLS	0.706		r-PLS	0.554
Effect Size	3.6864		Effect Size	1.5822
p-value	0.001		p-value	0.054

## Sheet: Table S7 - LBPCAData
Principal component (PC) scores for PC 1–4, and centroid sizes for lateral cranium view, ventral cranium view, and mandible view for L. borealis.
Specimen	Species	LatPC1	LatPC2	LatPC3	LatPC4	LatCS	VentPC1	VentPC2	VentPC3	VentPC4	VentCs	MandPC1	MandPC2	MandPC3	MandPC4	MandCs
10555	Lb	-0.00764339	0.0104481	-0.00389633	-0.00460234	2.70991	0.00132024	0.00941867	0.000561458	-0.00451483	1.88984	-0.0133256	-0.0109302	0.00745093	-0.0061506	2.30285
10557	Lb	-0.0215281	-0.000208468	-0.0139039	0.0084487	2.83904	-0.0157864	0.00445113	0.00326089	0.00269661	1.93931	-0.0106546	-0.0115006	-0.0110306	0.0021669	2.42642
10558	Lb	-0.0193394	-0.0088682	-0.0241928	0.00562828	2.77971	0.00871518	0.00566694	0.0126243	0.0053852	1.98201	-0.0223885	0.0101912	0.0104842	-0.0058936	2.39842
11143	Lb	0.025117	0.0208554	0.004859	0.0158034	2.64613	0.0148822	-0.00805001	-0.00169277	-0.00481871	1.78773	0.0251244	0.00880716	-0.00255702	-0.00119821	2.15722
11146	Lb	-0.041766	-0.00294426	0.00416659	0.00989795	2.81176	-0.00841984	0.00568671	-0.00225817	0.00584197	1.97595	-0.0106589	0.00487671	0.00488088	0.000938826	2.56426
11660	Lb	0.0106148	0.0138756	0.0166336	-0.00328306	2.62648	0.00124062	-0.00767403	-0.0150222	-0.00444121	1.76089	0.0140039	-0.00863922	0.0159171	0.00420517	2.17127
11661	Lb	-0.0128067	0.00396102	0.0127258	0.00893102	2.61541	-0.00277113	-0.0171229	-0.0148063	-0.002357	1.76607	0.0103603	-0.0123387	0.00268276	0.00258188	2.21784
11667	Lb	0.0202575	0.0121219	-0.0102635	0.00328549	2.74841	-0.000623705	0.00850382	0.000103319	0.0168426	1.83499	0.0169284	0.00413356	0.00843898	0.00840675	2.30848
11669	Lb	-0.0129514	0.0164125	0.00722917	0.00494575	2.63119	0.0183324	-0.0131214	-0.0184251	-0.00811833	1.80075	-0.00853351	0.000276337	0.0101099	0.00476423	2.19677
11672	Lb	0.0214622	-0.00798918	-0.015648	0.00568581	2.87622	-0.00672719	0.00859733	0.00369995	-0.0263285	1.95012	0.00904594	-0.00670966	0.00766598	-0.00423333	2.42432
11673	Lb	-0.00905069	-0.00555237	-0.0092784	-0.00766307	2.77088	-0.0154923	0.00822578	-0.000727723	-0.00973011	1.89447	0.0181923	-0.00365566	-0.00289635	-0.0180214	2.32718
11674	Lb	-0.0553421	0.00022836	-0.0120816	-0.00995789	2.69017	0.00127883	0.00270382	-0.00164747	-0.00487186	1.85201	-0.0139565	0.00270425	-0.00249232	-0.0124538	2.27596
11675	Lb	-0.000895	0.0085264	-0.015497	-0.00235728	2.72635	0.0104065	-0.0218923	-0.00490024	-0.00341787	1.86355	-0.00293449	0.00413335	-0.0108969	0.00590121	2.23181
11676	Lb	-0.00375184	-0.00733703	0.00460526	-0.00433726	2.73449	-0.0269089	0.00500313	0.00872612	-0.0111594	1.88322	0.00942549	0.00700837	-0.0140624	0.00450093	2.31584
11677	Lb	-0.0167693	-0.0311604	-0.00546592	0.015974	2.76866	0.00840347	-0.0129913	-0.00809696	-0.00637954	1.96798	0.0104843	-0.01703	-0.00490091	-0.0104477	2.5978
11678	Lb	-0.0188502	0.00284674	-0.00938267	-0.00883452	2.79216	0.00483021	-0.00795104	0.00165601	-0.00866912	1.9823	0.00099596	0.00750885	0.00435801	0.000334532	2.35981
11679	Lb	0.00648009	-0.0199696	0.00726617	-0.00270109	2.67696	0.00441796	0.0233994	8.71989e-05	0.00498266	1.81383	-0.00742962	0.00335265	-0.00598512	-0.0160435	2.29209
11680	Lb	0.00124515	0.0250417	-0.00809385	0.00303521	2.72481	0.0078327	-0.000592494	0.00622878	0.00570185	1.83884	0.00121519	0.00628476	-0.0039618	0.0134262	2.24649
11681	Lb	0.00285656	0.017394	-0.0211837	0.00139945	2.77716	-0.0142294	0.0014533	-3.75435e-06	0.000514471	1.92799	0.00851394	0.00873121	-0.013299	-0.00419938	2.38145
11682	Lb	-0.00651157	-0.00741196	0.0139655	0.0106907	2.86467	0.0243527	-0.0074138	-0.0114693	0.0120528	2.00707	-0.000301189	0.00159053	0.00429617	0.00551407	2.43988
11683	Lb	-0.00118919	-0.00325181	-0.0193445	0.0196016	2.80252	-0.0207571	0.00631694	0.00380467	0.0184198	1.91327	-0.0152994	-0.00837241	-0.0056291	0.00821788	2.44897
11687	Lb	0.00792062	0.0204594	0.0211522	-0.00282075	2.57955	0.0238138	0.0231118	-0.0132114	0.00408687	1.71439	-0.00777215	-0.0062818	0.00930984	-0.0022477	2.08267
11689	Lb	0.00937073	0.0044519	-0.00892566	0.00311493	2.86749	0.0009292	0.00265285	-0.00863948	0.00407512	1.94034	-0.010068	0.00186331	-0.00550862	0.000150824	2.33118
11690	Lb	-0.0317038	-0.0163248	-0.00737863	-0.00712868	2.77509	-0.00726589	0.00643419	-0.000933858	-0.00249392	1.91919	-0.000821232	-0.0245788	-0.00263032	0.00749833	2.4261
11691	Lb	-0.00231109	-0.0117378	0.00848233	0.0120905	2.74419	0.00323614	-0.00239374	-0.000207544	0.00731975	1.90029	-0.0383249	-0.0154749	0.0157201	-0.00686024	2.3362
11692	Lb	-0.0211701	0.00744912	0.0111917	-0.00273807	2.76563	-0.0267027	-0.00781143	0.00602027	0.0164263	1.84345	-0.0082813	0.0048962	-0.0134595	0.000798434	2.31614
11693	Lb	-0.00100667	-0.0228552	0.000725085	-0.0056981	2.70246	-0.0143345	0.00419219	0.00526224	0.0134196	1.87127	-0.0248252	0.00477296	-0.00625262	-0.00271565	2.36429
11694	Lb	0.00970804	0.000924886	0.0064333	-0.00619908	2.5994	-0.01689	0.00105193	-0.00753903	-0.00249843	1.77379	0.0259552	0.0162055	0.0038317	-0.00401566	2.19256
11695	Lb	0.0262923	-0.00471934	0.0154813	0.0098682	2.65518	0.0137981	-0.00884956	0.00283123	0.0130204	1.8403	-0.00892015	0.0201839	-0.0104636	0.00871548	2.21561
11696	Lb	-0.0231312	0.00383098	-0.00590167	0.00326428	2.55547	-0.000435879	-0.0137685	-0.00649679	0.00396689	1.777	-0.0146239	0.0019154	0.00318902	0.000537923	2.15524
11698	Lb	0.00953352	-0.0332217	0.00543108	-0.00487551	2.71841	-0.0102484	-0.00663957	0.012275	-0.000560178	1.9303	-0.0102955	0.00870573	-0.00482717	0.00247618	2.37171
11700	Lb	-0.00904106	-0.0140801	0.017752	0.000407155	2.81504	0.0193401	-0.00406814	0.0153111	-0.0218791	1.98686	0.0136728	0.0176446	-0.00582604	-0.00498069	2.41873
11702	Lb	-0.0255249	-0.00368644	0.00783589	-0.00204477	2.66305	0.0189678	0.0169035	-0.00681839	-0.000835868	1.84003	0.0182812	-0.00672767	0.00528942	0.00129865	2.27083
11704	Lb	-0.0034087	-0.0033369	-0.00952243	-0.005753	2.63256	0.0167482	-0.00709128	0.00305033	0.00703256	1.82608	0.000526563	-0.0083513	-0.00767122	0.0113926	2.20905
11706	Lb	0.0169085	-0.0388636	-0.0110707	-0.00459541	2.75781	-0.00085584	-0.00988275	0.0067757	-0.00462691	1.92004	0.00165427	0.000127538	0.00403828	0.00212403	2.34056
11707	Lb	0.0289921	-0.00296299	-0.0163169	0.00808972	2.81502	-0.0186288	0.00706506	-0.00665231	0.0057368	1.95128	0.00263537	0.00714295	0.0100911	-0.0166818	2.41604
11708	Lb	0.00979211	-0.00833466	0.0158862	-0.00862602	2.56239	-0.000757725	-0.00280058	-0.0116951	-0.0148352	1.73642	0.0354053	-5.59779e-05	0.00659212	0.00285007	2.09244
11710	Lb	0.0289074	-0.0171141	0.00390595	0.0063365	2.66651	-0.000242495	-0.00604117	0.00163725	0.00116235	1.81037	-0.0108643	0.000944496	0.00157762	0.00670791	2.17269
11711	Lb	0.00403507	0.0205301	-0.00322349	-0.0127236	2.77497	-0.00441272	0.00829727	0.0183698	-0.00587197	1.92093	0.0107465	-0.00185151	-0.00573805	0.000283097	2.33575
11712	Lb	-0.0175019	-0.00183964	0.0324589	-0.00747328	2.70263	0.0250647	0.0413811	-0.00199302	-0.00121962	1.86976	0.0160978	0.0032154	0.0133378	-0.000875029	2.25262
11713	Lb	0.00905498	0.00674491	-0.0162015	-0.0108275	2.87174	0.00255064	-0.00992577	0.0104203	-0.00374068	2.01523	-0.00833868	-0.000502367	0.0030961	0.00276753	2.42434
11714	Lb	-0.0140474	0.00289149	0.0106166	0.00420356	2.7461	0.00100927	0.00245314	-0.00864564	-0.00261348	1.90212	0.0108055	-0.000361312	0.007026	-0.0062813	2.31102
11719	Lb	0.0230261	0.00412003	-0.000766857	-0.00680878	2.73638	-0.0177798	-0.00500552	-0.00447393	0.00488909	1.83695	-0.00116929	-0.00798734	0.00785053	-0.00052541	2.28787
11720	Lb	0.011637	0.0170549	-0.00164555	0.0149813	2.85287	0.00446857	-0.00814365	0.00212933	-0.00280813	1.96248	0.00250118	0.0143128	-0.003112	-0.0156144	2.32264
11721	Lb	0.00672156	0.00473973	0.00781218	0.00756923	2.88247	-0.00988145	-0.0188618	0.00753784	0.00591267	2.0008	-0.0201433	-0.00225273	0.00586933	-0.000560911	2.40326
11722	Lb	-0.0159116	0.0147599	0.00670095	0.0119966	2.80848	0.0114289	-0.00319713	0.0128181	0.00652991	1.92261	-0.0157909	-0.0042894	0.0040343	0.00054673	2.36284
11723	Lb	0.00335165	0.00705019	-0.00413054	0.00607796	2.81016	0.0198137	-0.00144607	-0.00506192	0.00095489	1.94401	0.00797268	-0.0164392	-0.0103681	-0.00784174	2.34872
11724	Lb	0.00363824	-0.00540962	0.00632006	-0.000839664	2.78273	-0.0112156	-0.00325177	0.00216029	0.000243551	1.9287	-0.00675017	0.00591302	0.0085894	0.00562836	2.38211
11725	Lb	0.0259177	-0.0274467	0.00132669	-0.0213866	2.84415	-0.0119613	0.0100521	0.000984175	0.00496134	1.84375	-0.0169338	0.0166703	-0.0109672	-0.00568313	2.3158
11727	Lb	-0.0192774	0.0104875	0.00784552	0.0065784	2.79495	0.00647539	0.00341553	0.00186977	-0.00394916	1.9805	0.0146887	-0.000161379	0.00393824	-0.00556254	2.37497
11728	Lb	-0.00249857	0.0160231	-0.00207826	-0.00935423	2.88137	-0.00849917	-0.00797047	-0.00175125	0.00837868	1.9112	-0.0118171	-0.0254874	-0.00774001	-0.00705565	2.34944
11729	Lb	0.00344194	-0.00876965	0.00279143	-0.0102995	2.84037	0.0160026	-0.0112802	0.0208629	0.00837981	1.96396	-0.0122621	0.0258773	-0.0107661	0.00172603	2.40722
11733	Lb	0.017944	0.0171314	0.000253789	-0.0111232	2.67728	-0.00222473	-0.00348347	-0.0248677	0.00281116	1.79013	-0.00319851	0.00785995	0.0098068	0.000727163	2.18848
13446	Lb	0.00709536	0.00499513	0.00861795	0.00756188	2.7684	-0.0129936	0.00851802	-0.0026713	-0.00333832	1.80368	-0.0127918	0.0157652	0.00773766	1.913e-05	2.32604
15115	Lb	-0.0227961	4.69848e-05	0.0131072	-0.0139362	2.77232	-0.0147307	-0.00652346	0.00281919	-0.0018593	1.94058	0.00432757	-0.00928375	-0.0117093	0.000259967	2.35766
17317	Lb	-0.0199253	-0.00414325	-0.0050658	0.000568626	2.7564	-0.020327	-0.0010925	-0.00481552	-0.0157638	1.92419	0.00641797	-0.0136304	0.0100041	-0.0041559	2.34804
17828	Lb	-0.00547085	-0.0111782	0.00457363	0.00204651	2.76086	-0.00411953	0.00869462	-0.00654172	-0.00403462	1.92718	-0.00714828	-0.00413157	0.00237353	0.00674	2.40606
2291	Lb	-0.00473024	0.0143568	0.00553603	-0.0008826	2.81405	0.00418402	0.0055435	0.0110973	0.00136154	1.89193	-0.00584671	-0.00594405	0.0160125	0.00447578	2.39794
23796	Lb	0.0341407	0.00833169	0.00795456	-0.000856975	2.71273	0.0197805	0.00191958	0.0022438	0.00259082	1.82837	0.00942871	-0.0118646	-0.0187648	-0.00135114	2.20841
25088	Lb	0.00808379	0.00412893	-0.0165453	-0.00782103	2.55744	-0.015976	0.0147101	-0.0101797	0.00500279	1.69334	0.0169399	-0.0081639	-0.00585674	-0.00099997	2.12852
25408	Lb	0.0205223	-0.0161901	0.000359614	-0.000877022	2.52279	0.011781	-0.00845642	0.00152209	0.00352079	1.75601	-0.00846709	0.014462	-0.00199045	0.00110381	2.10509
30029	Lb	0.00326659	0.00275567	0.00140538	-0.00726292	2.71504	0.00862295	-0.00553949	0.0166993	-0.00211659	1.84955	-0.00820602	-0.00705831	-0.00657109	0.016487	2.22835
30035	Lb	-0.00792232	-0.00209283	0.0124987	0.00108932	2.80457	0.00466247	0.0172338	0.000435893	-0.0047924	1.90145	-0.0116084	0.00884966	-0.00671568	-0.00650454	2.362
30050	Lb	-0.00403549	-0.00186986	-0.00909071	-0.00202046	2.6582	-0.00379162	-0.0123743	-0.00466408	-0.00843584	1.83009	0.0140032	-0.0157999	-0.00634199	0.0149134	2.18104
30058	Lb	0.023462	-0.00135952	-0.018681	-0.00449347	2.87112	0.0118585	0.00544003	0.00414895	0.0101412	1.95435	-0.00688788	0.00321868	0.0114543	-0.00513171	2.36201
3317	Lb	0.0243792	0.00547956	0.0194071	0.00247729	2.64769	-0.0155961	-0.00355297	-0.000390802	-0.00752401	1.81066	0.0169999	0.00559479	-0.00877317	-0.00148254	2.16314
36547	Lb	-0.00665261	-0.0147583	-0.00764254	0.00687552	2.57396	0.00532625	-0.0136679	-0.00328521	0.00448273	1.87664	0.0315502	0.0138935	0.00880818	-0.00177099	2.19622
6157	Lb	-0.0164232	0.0184641	-0.00938331	-0.00634648	2.57879	-0.00169061	-0.00375631	-0.00489758	0.00322072	1.7522	-0.011145	-0.0113224	-0.0075021	-0.00253321	2.13157
6483	Lb	0.0099679	-0.0252359	-0.00194616	0.0128802	2.68231	0.00533025	0.00196685	0.0102979	-0.00592338	1.87415	0.0101348	-0.0048175	-0.0104251	-0.0055869	2.30484
6783	Lb	0.0069155	0.00673145	0.00130511	-0.00740538	2.58214	-0.00660626	0.0148715	0.0035195	-0.00502269	1.7741	0.0213288	-0.0072832	0.00423345	0.00851041	2.17748
6784	Lb	0.0086413	0.0161668	-0.0107428	-0.00370629	2.64133	-0.00110735	-0.00115628	-0.011311	0.00581177	1.81433	-0.000394208	0.0276255	0.00765217	0.0194062	2.23289
8731	Lb	0.0121839	0.0204061	-0.00212727	-0.000743869	2.76064	0.00978549	-0.000494146	0.0129421	-0.00632789	1.91511	-0.00718624	-0.0179808	-5.60966e-05	0.00655669	2.3283

## Sheet: Table S8 - LSPCAData
Principal component (PC) scores for PC 1–4, and centroid sizes for lateral cranium view, ventral cranium view, and mandible view for L. seminolus.
Specimen	Species	LatPC1	LatPC2	LatPC3	LatPC4	LatCS	VentPC1	VentPC2	VentPC3	VentPC4	VentCs	MandPC1	MandPC2	MandPC3	MandPC4	MandCs
10559	Ls	-0.00999681	0.0071743	0.00213206	0.00704032	2.82641	-0.021579	-0.00414542	0.00759986	0.00429744	1.91252	-0.000609975	0.0098225	-0.00775875	0.00118638	2.32157
11608	Ls	-0.00358173	-0.00549938	0.00345754	-0.00271399	2.77608	0.00951307	0.00980181	-0.000241448	0.000574207	1.88163	0.000325658	0.0089568	0.00561106	0.00295639	2.27742
11609	Ls	0.0171778	0.0137989	-0.00114591	0.0113674	2.75645	-0.00391929	-0.0136266	-0.0033547	-0.00210303	1.87746	-0.00860116	0.0123816	0.0050914	-0.00957314	2.29238
11610	Ls	0.00951109	0.00286914	0.0122158	0.0111792	2.70721	0.0070367	0.00712501	-0.00495474	0.00525011	1.86732	-0.00565298	0.00756568	-0.00124438	0.0111975	2.30216
11611	Ls	-0.0109847	-0.00779372	0.00499091	-0.00210198	2.8838	-0.0170457	0.00143489	0.000364698	-0.0112765	1.96365	0.0148345	-0.00108706	-0.0168021	0.00871827	2.32033
11613	Ls	-0.00155569	-0.00622092	0.00791732	0.0033472	2.72573	0.0180737	-0.0120847	-0.00546982	-0.0233531	1.79851	0.00599262	0.00355358	-0.0177712	-0.0176868	2.26979
11614	Ls	-0.0194672	0.00090282	8.56932e-05	0.0065426	2.73704	0.00304213	-0.00326508	-0.00560807	-0.00531373	1.90121	0.00591183	-0.0215873	-0.00171896	-0.00724878	2.32123
11615	Ls	-0.0285619	-0.010929	-0.00505718	0.00940328	2.74627	0.0279749	-0.0171159	-0.00342266	0.0155167	1.82413	0.00927144	0.000930209	-0.00687341	0.01025	2.29055
11616	Ls	0.00603558	0.0195544	-0.0131004	0.00249862	2.7766	-0.00959345	0.00611359	-0.0111386	-0.00252297	1.89002	0.0116323	-0.00312263	0.0127031	0.0018532	2.30023
11618	Ls	0.0171967	0.0128029	-0.00013439	0.00066718	2.85063	0.0045314	-0.00155825	0.0211119	-0.000920229	1.90786	0.0107326	0.0254982	0.00957677	0.00316642	2.38453
1421	Ls	0.0246096	-0.0124405	0.00528595	0.0106826	2.57999	0.00877907	0.0123627	0.00354246	0.00115394	1.75582	0.00918371	-0.00721208	0.00492817	0.0111909	2.07572
23798	Ls	-0.0267932	0.020528	0.00158723	-0.0027832	2.55411	-0.0246186	-0.0130167	-0.0113855	0.0085777	1.80083	-0.0193919	0.00719343	0.0132044	-0.00349831	2.13032
2490	Ls	-0.00841277	-0.00210473	0.00484623	-0.0112113	2.63325	-0.0117403	-0.000451439	0.00728187	0.00336521	1.75464	0.00432065	-0.0165881	0.00250387	0.000559797	2.1581
2491	Ls	-0.0153257	-0.00695129	-0.010973	0.00104847	2.69766	0.00851649	0.00185182	0.00641681	0.00110406	1.75698	0.0107099	-0.00518368	0.00810738	-0.00036354	2.18827
25409	Ls	0.0124562	-0.0131051	0.000839848	-0.00154625	2.56549	0.00602118	0.00323592	-0.0100528	0.00667245	1.72016	0.0013413	-0.00980907	0.00388589	-0.000407373	2.05962
3308	Ls	-0.00753858	-0.00177004	0.00824497	-0.00907178	2.63516	0.00189067	0.00337789	0.0091372	0.00499029	1.85925	-0.00219747	0.00978602	-0.0142842	0.000839531	2.19904
3309	Ls	0.00249905	-0.0155813	0.0033367	4.95337e-05	2.6793	-0.00126942	0.00688467	-0.00132775	0.0020418	1.73526	0.00895487	-0.004255	0.00177663	0.00466913	2.11584
3680	Ls	0.0043933	0.0176449	0.0135926	-0.00953192	2.63349	0.00275583	-0.00839611	-0.00313489	-0.00229075	1.79146	0.0104151	0.00171121	-0.00528748	-0.0151764	2.30427
6158	Ls	0.00155005	-0.0043771	-0.0151451	0.00280666	2.6436	0.00582373	0.0109901	0.000492349	0.00244448	1.73529	-0.0459278	-0.00711731	-0.00627417	0.0020866	2.21197
6788	Ls	-6.98249e-05	0.00292164	-0.0113959	-0.00782609	2.67823	-0.00681091	0.00783573	-0.00856053	0.00211031	1.80351	-0.0114784	-0.00267513	-0.00684868	0.00254732	2.17432
7876	Ls	0.0312586	-0.0010192	-0.00782744	-0.00803909	2.59464	-0.00101307	0.0136782	-0.00134937	-0.00768109	1.78706	0.000120727	-0.0027514	0.0130895	-0.0147495	2.18033
9232	Ls	0.00560008	-0.0104047	-0.00375356	-0.0118075	2.68848	-0.00636903	-0.0110321	0.0140538	-0.00263728	1.82287	-0.00988742	-0.00601045	0.00438512	0.00748242	2.19581

## Sheet: Table S9 - NHPCAData
Principal component (PC) scores for PC 1–4, and centroid sizes for lateral cranium view, ventral cranium view, and mandible view for N. humeralis.
Specimen	Species	LatPC1	LatPC2	LatPC3	LatPC4	LatCS	VentPC1	VentPC2	VentPC3	VentPC4	VentCs	MandPC1	MandPC2	MandPC3	MandPC4	MandCs
10238	Nh	-0.0120505	-0.00568306	0.0268021	0.0131083	2.64497	-0.0307267	0.00819396	-0.00296787	-0.012596	1.87025	-0.0121261	0.0155828	-0.0105885	0.00722853	2.38712
10562	Nh	-0.00645544	-0.0010426	0.0216225	-0.00720664	2.6667	-0.0196341	0.00671078	-0.00570834	0.000680983	1.9579	-0.00935664	0.010269	-0.00880978	0.00177173	2.41296
10564	Nh	-0.0300195	0.0252839	-0.0116101	0.000784033	2.73813	-0.00416657	-0.0120471	0.00337667	-0.00516002	1.98096	-0.000521708	-0.00300886	0.00937376	0.0041114	2.43203
10565	Nh	-0.0439226	-0.0195047	-0.000494974	0.00221511	2.79445	-0.0171766	-0.00913609	0.00651645	-0.00304487	1.9566	-0.0242798	0.0125685	0.0112687	-0.00429029	2.40651
10566	Nh	0.0123204	-0.00491836	0.00481667	0.00971566	2.72258	0.0118753	0.0140479	0.00729631	-0.00574927	2.00614	0.0111271	-0.0118179	-0.00393184	0.00889374	2.42736
10568	Nh	-0.0158116	-0.0216324	-0.00959084	-0.00723154	2.66494	-0.0124842	-0.009488	0.00260939	-0.00391552	1.92847	-0.0170987	0.000223827	-0.0007307	0.00432303	2.31439
117387	Nh	0.0416482	-0.00182389	-0.00233326	0.00344106	2.7779	0.00284488	-0.0130139	-0.00731775	-0.0036803	2.11455	0.0224131	0.0102217	-0.00731615	-0.00493751	2.58683
11767	Nh	0.00286396	-0.00857096	8.31173e-05	0.00147639	2.76415	-0.0132842	0.0152314	-0.00079523	0.0120426	1.96642	0.0216868	0.00150594	0.0025148	-0.00800857	2.41872
11770	Nh	0.00815656	0.00307491	-0.00667392	0.000503407	2.78751	0.000549583	-0.0171825	0.00260236	0.00448511	2.01204	0.000762729	-0.0077568	0.00361498	0.0129568	2.46293
11771	Nh	0.0010009	0.00751701	-0.0084588	5.39915e-06	2.69696	-0.0184871	-0.00513835	0.00491683	-0.00250199	1.95968	-0.00748086	0.00755172	0.00757054	0.00344004	2.41479
11772	Nh	-0.0065341	0.00061594	-0.00229911	-0.00215028	2.54851	-0.0129957	0.0023079	0.00705177	0.0118852	1.82308	-0.0184195	-0.00748392	-0.00279035	-0.0169621	2.30734
11774	Nh	0.0174752	-0.00480884	0.00965225	-0.00432943	2.85504	-0.00629715	-0.000894145	0.0102201	0.00872512	2.0785	-0.00808355	0.00145086	0.00135194	-0.00192503	2.52225
11782	Nh	0.00746199	0.00211122	0.00682649	0.0134393	2.69879	0.0186161	0.00730648	0.000505241	0.00242465	1.97072	-0.0316513	-0.00811098	-0.00357285	0.009471	2.44895
11784	Nh	-0.00573071	-0.0178489	0.0107811	-0.0137845	2.85379	0.00582957	0.00293359	-0.0133153	-0.0114319	2.04558	0.00427308	-0.00496966	0.00246047	-0.00393168	2.47346
11788	Nh	-0.00747244	-0.000215519	-0.00744416	0.00237535	2.66614	-0.000242741	-0.0115793	-0.000804815	0.00383117	1.93432	0.00781967	-0.00796351	-0.0160752	0.00514957	2.41035
11791	Nh	0.0418251	0.00474303	-0.00211272	-0.0054127	2.73146	0.0110926	0.0104743	0.000781356	-0.00204098	2.00371	-0.0174287	-0.0225835	-0.000694671	-0.00176827	2.39278
11792	Nh	0.00377646	0.00769473	0.00434967	-0.00083811	2.66921	0.0146044	-0.00651141	0.0119006	0.00519095	1.97132	0.00431211	-0.0152551	0.00144623	0.00658481	2.4047
11793	Nh	-0.0131124	0.00898147	-0.00862851	-0.00723668	2.90265	-0.00790117	0.00805315	-1.30114e-05	-0.00847729	2.10985	-0.00453128	0.00901434	0.00945519	-0.000458749	2.54332
11794	Nh	0.00549253	-0.0127338	-0.0122712	-0.0118053	2.7397	-0.00784497	0.00415801	0.00616099	-0.00429611	1.95727	-0.0197333	0.00553999	-0.00753978	0.00153823	2.47615
11796	Nh	-0.00308847	-0.0140677	0.00809917	-0.00471868	2.82526	-0.0181233	0.00139165	0.00633691	0.0103018	2.01109	-0.00439745	0.00475509	0.0149076	0.00152997	2.56772
11798	Nh	-0.0134052	-0.0015934	0.0182035	0.000420344	2.66776	-0.0140802	-0.00532123	0.00339543	0.00336005	1.94574	-0.00729134	0.0243615	0.0183922	-0.00989534	2.36783
11799	Nh	0.00251272	-0.00327499	0.00487786	-0.000856165	2.67819	0.00446762	0.0019281	-0.00638291	0.00120659	1.9486	-0.0035757	0.0155903	-0.0205669	0.00484934	2.42491
11800	Nh	-0.0439383	0.00221595	-0.00581687	-0.015339	2.73284	-0.00318982	0.0182743	0.0138204	-0.011393	1.92325	-0.00511594	0.0100915	-0.00796493	0.0168736	2.36289
11815	Nh	0.040361	0.011731	-0.00187231	-0.010173	2.6524	-0.00506902	0.00649397	-0.00247369	-0.00334588	1.97774	-0.000534959	-0.0243901	0.00520767	-0.00846773	2.41714
11816	Nh	0.0118346	-0.00749292	-0.0100457	0.00683228	2.66478	0.013418	0.0136522	0.00985633	0.00193221	1.90726	0.0287931	0.00726826	-0.00278739	0.00802427	2.39144
11817	Nh	0.01327	-0.00463175	-0.00151343	0.0156534	2.73119	0.00161093	0.013594	-0.0132597	0.0148388	1.92812	0.0383469	-0.0131315	-0.019005	-0.00678189	2.51584
11819	Nh	0.00335213	-0.00271243	-0.0076202	0.012943	2.60438	-0.00509453	-0.00324117	-0.0159934	0.0115804	1.92115	0.00674275	0.0244741	-0.00635796	0.00790025	2.42299
11820	Nh	-0.0165139	0.0304648	0.0148843	0.000704492	2.66132	-0.00648514	-0.00011615	-0.00773475	-0.00490585	1.94699	0.0123838	-0.00995299	-0.00636094	-0.00483899	2.40294
11821	Nh	-0.0008103	0.00643703	0.0144448	-0.000564854	2.72232	-0.00439832	0.00661242	-0.0121685	0.00547866	1.96097	0.00273159	-0.0105047	0.00717422	0.00163289	2.4184
11825	Nh	-0.0212844	0.00300924	0.00255123	0.00240435	2.80113	0.00257062	0.00399927	-0.00726988	0.0073277	2.00269	-0.00361926	-0.00835965	-0.00286253	0.00521073	2.47487
11826	Nh	-0.00223937	-0.0138317	-0.00626255	0.00337307	2.6786	-0.00852459	0.00148272	-0.0111677	-0.00225547	1.9377	-0.000817507	0.00595617	0.00745547	0.010703	2.45326
11831	Nh	-0.00286522	0.0073484	0.00881907	-0.00223686	2.79768	-0.00836373	-0.000186607	-0.00358005	0.00619243	2.02107	0.00896224	-0.00224131	0.00758295	0.00752331	2.54579
1422	Nh	0.0112063	0.00447754	-0.00907983	0.00562196	2.70101	-0.00476291	0.00564839	-0.0061663	0.00290184	1.97493	0.0025924	-0.00221454	0.00583062	0.000381304	2.47549
1668	Nh	0.00670043	0.000453895	0.011116	-0.00835157	2.79073	-0.0198371	-0.000896931	-0.00488773	-0.00795494	2.00952	0.00271687	-0.000378143	-0.00363525	-0.00786661	2.48692
1669	Nh	-0.00835554	0.00017279	-0.000298195	-0.000673469	2.72719	0.0132552	-0.00202452	0.00843721	-1.44527e-06	1.99998	-0.0125579	-0.0290545	-0.00299166	-0.00760935	2.42097
1670	Nh	-0.0063966	-0.00561411	0.0133461	-0.00052769	2.75117	-0.0130047	-0.000813841	0.00613276	0.00801197	1.96295	0.000207003	-0.00835295	0.00730694	-0.0163656	2.38612
1693	Nh	0.0154704	-0.022245	0.005044	-5.4831e-05	2.78974	0.000941418	0.0158718	-0.00109424	0.0118039	2.06008	0.0251819	-0.00472977	-0.00277111	-0.00727688	2.60953
1700	Nh	0.013569	-0.0196068	0.0034471	-0.00367937	2.75022	-0.00331865	-0.0159444	0.0135352	-0.00132584	2.02085	-0.00331038	0.00178076	0.00350725	-0.0119467	2.48594
17389	Nh	-0.0223009	0.0108686	0.00590558	-0.00380461	2.76654	0.0143856	-0.0122398	-0.00513301	0.000742772	2.06586	-0.00701814	0.0221491	0.01014	0.00946999	2.45589
17390	Nh	0.0246553	-0.00061849	0.0173228	0.00129587	2.7612	-0.00543585	0.00620068	-0.00955735	-0.00544807	2.02018	-0.00033862	0.0114428	0.00699254	-0.00605816	2.52599
17391	Nh	0.0075539	-0.011202	-0.0161772	0.00388366	2.82651	0.00422705	-0.0074924	0.000838588	-0.00813905	2.0584	0.0145146	0.00136398	-0.00541469	-0.00109304	2.5997
17393	Nh	0.0220029	-0.0199498	0.00915518	0.0199866	2.708	-0.0182307	0.00388998	-0.00340779	-0.0102504	1.9135	0.00253237	-0.000476166	-0.000732965	0.00564527	2.45023
18003	Nh	-0.0105909	0.00428233	0.00377173	0.000399995	2.61408	0.0163144	0.0203913	0.00304314	0.01689	1.93991	0.0260262	0.0280874	-0.0129433	0.00891277	2.41323
19796	Nh	-0.00173709	-0.0105394	-0.00386613	0.0194835	2.67044	-0.0237251	-0.00288021	0.0135535	0.00335794	1.91197	-0.00919046	-0.0114267	0.0119934	0.00555895	2.40351
30038	Nh	0.010121	0.00328536	-0.0240059	0.00310834	2.67096	0.0121442	-0.00683438	0.0028097	-0.0046748	1.92666	-0.0154286	0.00259416	-0.0153243	0.0101406	2.32737
36550	Nh	0.0371659	-0.00815652	-0.0116234	0.00487403	2.80278	0.0012014	0.00980301	0.0030021	0.00429083	1.98872	0.0187338	-0.0213945	0.000352609	0.00225006	2.48383
36552	Nh	0.00644161	-0.00261458	-0.00205511	0.00222518	2.64304	-0.00201352	-0.0185461	-0.00623712	-0.00843306	1.99251	0.00224118	-0.00646815	0.00493582	-0.00155229	2.38554
36553	Nh	0.0305109	0.00228957	0.00264153	-0.00977752	2.81556	-0.0192505	-0.00289584	-0.0191986	-0.00896321	2.09573	0.00776705	0.0135929	-0.00395341	-0.00405187	2.53215
3676	Nh	-0.0124569	-0.0238626	-0.00264378	-0.00034836	2.71334	-0.00867613	-0.00866945	0.00299576	0.0152851	1.94582	-0.0161954	-0.0102549	-0.0138161	0.00997932	2.44009
3678	Nh	-0.00692692	0.0195184	-0.00161012	0.00969336	2.58835	0.0070112	0.0079443	0.0178197	0.0172705	1.87444	0.0122295	-0.00943323	-0.00437064	-0.0084637	2.29915
10570	Nh	-0.00795568	0.00432732	-0.0164368	-0.00961978	2.63437	0.0114709	0.00953486	0.0223218	-0.0123441	1.92587	-0.000136397	-0.0179981	-0.00284714	0.00294935	2.34519
10572	Nh	-0.00883831	-0.00254182	0.00161213	-0.00288106	2.79257	0.0131983	0.00582717	-0.000155933	-0.00909534	2.05555	0.00516756	0.0195331	0.0113404	-0.00545162	2.5414
10573	Nh	-0.00131345	0.00815204	0.00179887	-0.00833699	2.74323	0.0185378	-0.00696749	0.0147401	-0.008677	2.02514	-0.0010813	-0.00334781	0.00378223	0.00935744	2.53308
10574	Nh	-0.00326918	-0.000293062	-0.00706096	0.00683587	2.82928	0.015618	-0.00381067	-0.00733051	-0.011424	2.08114	0.00788833	0.00145788	0.00825166	0.00633728	2.57249
11151	Nh	0.016575	-0.00412012	0.0184749	-0.00405619	2.74842	0.00427962	0.0130641	0.00257196	-0.001051	2.08142	-0.00140289	0.00826268	0.00187813	-0.0190172	2.53596
11152	Nh	-0.0182955	0.0182304	0.0089261	0.0168543	2.67822	0.000664358	-0.0243183	0.002661	0.00772202	1.96157	0.00374455	0.00383935	0.000386847	0.00141786	2.40887
11153	Nh	-0.00262832	0.0150331	-0.00339068	0.00861752	2.73138	0.0078522	-0.000311174	-0.00155049	-0.00801185	2.01787	0.0151017	-0.00574892	0.00656862	0.00372498	2.4504
11155	Nh	-0.00300476	-0.0238459	-0.011822	-0.00372676	2.75529	0.0176298	-0.0119639	-0.00658822	-0.0176823	2.06789	-0.0305318	-0.0225292	-0.0135786	0.00376501	2.42893
11786	Nh	0.0201897	0.01126	0.00509445	-0.00787406	2.74759	0.00987715	0.019879	-0.00788819	-0.00172872	2.03913	-0.0076168	0.00793965	0.00189488	-0.0159316	2.45913
11787	Nh	-0.000837868	0.00875297	0.00537207	0.00351046	2.7419	0.0058053	-0.00162714	-0.00556141	-0.00187243	2.04953	0.00537102	-0.00811527	0.0145027	0.0101841	2.47155
11802	Nh	-0.0346989	-0.0356247	-0.018148	-0.00703893	2.72873	0.00280826	-0.0141287	0.000256804	0.0026953	1.96519	0.00614148	0.00373476	-0.00297218	-0.013061	2.36798
11803	Nh	-0.0158704	-0.0151261	0.000236445	0.0102855	2.74974	0.00052953	0.00106616	0.00944749	0.00168297	1.99293	0.00033272	-0.020403	0.0137741	0.00465352	2.37489
11804	Nh	-0.016522	-0.00310215	0.00874472	0.00390746	2.61629	0.00840949	-6.57844e-05	-0.0108468	0.00502018	1.96298	0.00222564	-0.00107435	-0.00158732	0.0114734	2.39095
11805	Nh	0.00827848	-0.0111128	-0.010787	-0.00528745	2.65109	0.0136313	0.00491894	-0.00362672	-0.00547583	1.98893	-0.016908	-0.0191344	-0.00492928	-0.00198103	2.35294
11806	Nh	-0.00368754	0.00612594	0.00176013	-0.00761626	2.65451	-0.0112152	0.00921163	0.0088816	0.00445647	1.91138	0.00335453	-0.00547813	-0.00908665	-0.00336705	2.3602
11807	Nh	0.00292515	-0.000162778	-0.00244344	-0.00617063	2.61719	-0.00988833	0.0104681	-0.0037123	-0.00577132	1.94298	-0.0382232	0.0245542	-0.023351	0.00117907	2.44244
11809	Nh	0.0221349	0.0175509	-0.00512688	-0.0141448	2.68764	-0.0107947	0.00516927	0.0045414	-0.00687951	2.00577	-0.0181712	-0.00586565	0.00943794	-0.00672633	2.43193
11810	Nh	0.0118623	0.0130278	0.00785481	-0.00612204	2.75937	0.0199806	-0.000513549	0.00152494	-0.0112779	2.10213	0.0146432	0.0140338	-0.00976197	-0.00801771	2.48613
11812	Nh	-0.0131752	0.0182426	-0.0041374	0.00426124	2.72553	0.00120184	0.0131068	0.00407457	-0.00673024	2.03805	0.00416396	-0.00145695	0.0137231	0.00356307	2.48217
11813	Nh	-0.002608	-0.000733799	0.00460173	-0.00993465	2.74286	-0.0130765	0.00250139	-0.00111888	-0.00596186	1.96496	-0.000246465	-0.00912963	0.00990565	0.00354235	2.46151
11814	Nh	-0.00786024	0.012607	-0.0208574	0.00755125	2.62041	0.0241791	0.0138495	0.00717668	0.00368564	1.95302	0.00425509	0.00754662	-0.00972775	-0.00509882	2.32454
11829	Nh	-0.00310073	0.00902881	-0.00779104	0.00484337	2.64236	0.0258547	-0.00843956	-0.000911092	-0.00161941	1.98044	0.00989897	0.000271382	0.00485341	0.00645074	2.41329
11830	Nh	0.0172139	0.00759383	-0.00834486	-0.00408578	2.67396	0.00138088	0.00900618	-0.00904377	-0.00677938	2.00778	0.0116803	0.0107485	-0.00471987	-0.00698027	2.48597
11832	Nh	-0.0146201	-0.00783739	0.00609594	-0.0013351	2.70832	-0.00353305	-0.00783743	0.000245307	-0.00228225	2.00349	-0.0103648	0.0160815	0.0145338	0.00280134	2.37886
13441	Nh	-0.0265948	-0.00660245	0.00785729	-0.00306406	2.65644	-0.00615858	-0.0216321	0.00835383	0.00257111	1.92928	-0.0176584	0.0169849	0.00682146	-0.0023042	2.3525
17810	Nh	0.0160302	-0.00570762	0.017257	-0.00301913	2.75563	-0.00629003	-0.00497946	0.000235671	0.0128234	2.02056	-0.00146838	0.0065513	0.000572505	-0.00751603	2.50526
19797	Nh	-0.00994659	0.0214312	-0.0236694	0.0033968	2.50597	0.00361348	-0.0149478	0.0147889	0.00161147	1.85015	6.19163e-07	-0.000109736	0.0110218	-0.0100225	2.21404
19798	Nh	0.00565129	0.0090752	-0.0201511	-0.00187579	2.74375	0.0241016	-0.0101591	-0.029628	0.0179987	2.03513	0.00460248	-0.0160724	-0.018101	-0.00588783	2.44114
19800	Nh	-0.00936925	0.0134825	0.00737734	0.0060906	2.62783	-0.00188087	-0.0111502	-0.00966994	0.00210105	1.96711	0.0262245	0.00280744	0.0106727	0.0186873	2.44728
19801	Nh	0.0223894	0.00870323	-0.00369939	-0.00208502	2.78539	0.00453708	-3.51796e-05	-0.015502	0.00344685	2.08734	-0.00223256	0.0145386	-0.00515488	-0.0127292	2.54196
3318	Nh	-0.0237839	0.0184059	0.00864706	-0.00674608	2.68681	0.0135407	-0.0182173	0.00843218	0.00679524	1.98781	-0.00374937	-0.00814461	-0.00503151	-0.00349862	2.38905

## Sheet: Table S10 - sexLbANOVA
Intraspecific Procrustes ANOVAs assessing sexual shape dimorphism and ANOVAs assessing sexual size dimorphism for L. borealis.
Sexual Shape Dimorphism Analyses
Lateral Cranial View
	Df	SS	MS	Rsq	F	Z	Pr(>F)
latSize	1	0.00162859	0.00162859	0.0223459	1.63561	1.22188	0.12
sex	1	0.00254862	0.00254862	0.0349696	2.55961	2.01299	0.022
Residuals	69	0.0687037	0.000995705	0.942685
Total	71	0.0728809
Ventral Cranial View
	Df	SS	MS	Rsq	F	Z	Pr(>F)
ventSize	1	0.00173967	0.00173967	0.0277712	2.0387	2.09606	0.023
sex	1	0.00202381	0.00202381	0.032307	2.37167	2.3549	0.011
Residuals	69	0.0588794	0.000853325	0.939922
Total	71	0.0626429
Mandible View
	Df	SS	MS	Rsq	F	Z	Pr(>F)
mandSize	1	0.00210999	0.00210999	0.0382983	2.77867	2.51621	0.01
sex	1	0.000588234	0.000588234	0.010677	0.774653	-0.359695	0.654
Residuals	69	0.0523953	0.000759352	0.951025
Total	71	0.0550935
Sexual Size Dimorphism Analyses
LatSize ~ Sex
	Df	SS	MS	F	Pr(>F)
Sex	1	0.007972	0.007972	71.5	<0.001
residuals	70	0.007804	0.000111
VentSize ~ Sex
	Df	SS	MS	F	Pr(>F)
Sex	1	0.009538	0.009538	50.58	<0.001
residuals	70	0.0132	0.000189
MandSize ~ Sex
	Df	SS	MS	F	Pr(>F)
Sex	1	0.01505	0.01505	75.91	<0.001
residuals	70	0.01388	0.000198

[truncated: 4 more sheets: Table S11 - sexLsANOVA, Table S12 - sexNhANOVA, Table S13 - LasiuridPCA, Table S14 - LasiuridANOVA]
